# Supplementary material for: Physiological artefact control in real-time fMRI neurofeedback – A systematic review and meta-analysis
Source: Imaging Neurosci (Camb). 2026 Apr 13;4:IMAG.a.1215. doi: 10.1162/IMAG.a.1215 (PMC13081740; doi:10.1162/IMAG.a.1215)
Supplement: Supplementary Material 2 [file IMAG.a.1215_supp2.xlsx]

## Sheet: data
ID	study	offline_respi	offline_cardi	online_respi	online_cardi	record	overall_correct1_notcorrect0	offline_correct1_notcorrect0	online_correct1_notcorrect0	respi_correct1_notcorrect0	cardi_correct1_notcorrect0	target region	signal type	signal source	results type	results source	ExprimentGroup_N	E_age	E_female	E_diagnosis	ControlGroup_N	C_age	C_female	C_diagnosis	EC_d	EC_SE
1	Ruiz et al.,2013	0	0	2.1	2.1	0	1	0	1	1	1
3	Papoutsi et al.,2020	1	1	1	1	1	1	1	1	1	1	1	1	2	1	1	8	46.4	6	Huntington’s disease	8	50	6	Huntington’s disease	0.816	0.303571
6	Li et al.,2016	2.1, 2.2	2.1, 2.2	0	0	0	1	1	0	1	1
10	Marxen et al.,2016	3	3	0	0	1	1	1	0	1	1
13	Hampson et al.,2011	0	0	2.1	2.1	0	1	0	1	1	1
15	Mehler et al.,2019	3	3	0	0	1	1	1	0	1	1
17	Dewiputri et al.,2021	2.4	2.4	2.4	2.4	0	1	1	1	1	1
24	MacInnes et al.,2016	1	1	0	0	1	1	1	0	1	1	2	1	2	1	1	19	24	9	H	14	21	9	H	0.87351	0.368896
27	Yamashita et al.,2017	2.1, 2.2	2.1, 2.2	2.1, 2.2	2.1, 2.2	0	1	1	1	1	1
28	Koush et al.,2013	3	3	4	0	1	1	1	1	1	1
29	Scheinost et al.,2020	0	0	2.1, 2.2	2.1, 2.2	0	1	0	1	1	1	1	2	1	2	1	10	21.5	5	H	10	21.5	5	H	0.43	0.5
30	Emmert et al.,2017	1	0	0	0	1	1	1	0	1	0
39	Taylor et al.,2022	2.1, 2.2	2.1, 2.2	2.1, 2.2	2.1, 2.2	0	1	1	1	1	1
44	Ramot et al.,2017	1, 2.1	1, 2.1	0	0	1	1	1	0	1	1
47	Lam et al.,2022	0	0	2.1	2.1	0	1	0	1	1	1
53	Hamilton et al.,2016	1	1	1	1	1	1	1	1	1	1
54	Zhu et al.,2019	2.1, 2.2	2.1, 2.2	0	0	0	1	1	0	1	1
55	Kanel et al.,2019	0	0	2.1	2.1	0	1	0	1	1	1	1	1	1	1	1, 2	10	24.9	6	H	10	24.3	7	H	1.2184	0.486942
62	Weiss et al.,2022	1, 2.1, 2.2, 3	1, 2.1, 2.2, 3	2.1, 2.2	2.1, 2.2	1	1	1	1	1	1	3	2	2	2	1	20	23.28	12	H	20	23.28	12	H	0.5386	0.344
64	Zilverstand et al.,2015	2.1, 3	2.1, 3	0	0	1	1	1	0	1	1	1	1	2	1	1	9	20.7	9	spider phobia	9	21.7	9	spider phobia	1.404	0.526
67	Habes et al.,2016	1	1	0	0	1	1	1	0	1	1
72	Xie et al.,2015	0	0	2.1	2.1	0	1	0	1	1	1
74	Subramanian et al.,2016	1	1	0	0	1	1	1	0	1	1
81	Sepulveda et al.,2016	0	0	2.1	2.1	0	1	0	1	1	1
83	Zweerings et al.,2018	0	0	4	0	0	1	0	1	1	0
84	Zaehringer et al.,2019	0	0	4	0	1	1	0	1	1	0
85	Li et al.,2022	2.1	2.1	0	0	0	1	1	0	1	1
88	Li et al.,2018	0	0	2.1	2.1	0	1	0	1	1	1	2	1	1	1	1	19	25.84	19	H	5	24.2	5	H	0.2	0.39
91	Scharnowski et al.,2012	3	3	4	0	1	1	1	1	1	1	1	1	2	1	2	11	25.9	7	H	5	27.6	3	H	1.48	0.6
92	Kim et al.,2015	2.1, 2.3	2.1, 2.3	0	0	0	1	1	0	1	1
98	Tinaz et al.,2018	0	0	2.1	2.1	0	1	0	1	1	1
102	Chiew et al.,2012	1	1	2.1	2.1	1	1	1	1	1	1
103	Weiss et al.,2020	1, 2.1, 2.2, 3	1, 2.1, 2.2, 3	2.1	2.1	1	1	1	1	1	1	3	2	2	2	1	19	23.39	12	H	19	23.39	11	H	0.301737	0.350131
104	Koush et al.,2017	3	3	0	0	1	1	1	0	1	1	3	2	2	3	1	9	26.4	5	H	6	25.7	3	H	1.26491	0.580392
109	Scharnowski et al.,2015	2.1	2.1	2.1	2.1	0	1	1	1	1	1
111	Guler et al.,2021	2.3	2.3	0	0	0	1	1	0	1	1
112	Kim et al.,2019	1, 3	1, 3	2.3	2.3	1	1	1	1	1	1	1	2	3	2	2	26	25.69	0	H	26	24.75	0	H	0.410264	0.280253
115	Wang et al.,2020	0	0	4	0	0	1	0	1	1	0
117	Hui et al.,2014	0	0	2.1	2.1	0	1	0	1	1	1	1	1	2	1	1	12	22	9	H	12	23	5	H	0.874548	0.427318
118	Berman et al.,2013	0	0	2.1	2.1	0	1	0	1	1	1
119	Hamilton et al.,2011	2.2	2.2	0	0	0	1	1	0	1	1	1	1	2	1	1	8	31	8	H	9	28.8	9	H	0.796897	0.504766
120	Zich et al.,2020	2.1	2.1	2.1	2.1	0	1	1	1	1	1
121	Paret et al.,2018	0	0	2.1	2.1	0	1	0	1	1	1
122	Pamplona et al.,2020	3	3	2.1, 4	2.1	1	1	1	1	1	1
127	Quevedo et al.,2019	2.1	2.1	0	0	0	1	1	0	1	1
132	Zweerings et al.,2019	0	0	4	0	0	1	0	1	1	0
136	Subramanian et al.,2021	1	1	0	0	1	1	1	0	1	1
137	Yu et al.,2022	1, 2.1	1, 2.1	1, 2.1	1, 2.1	1	1	1	1	1	1
139	Tinaz et al.,2022	2.1	2.1	0	0	0	1	1	0	1	1	1	2	2	2	1	22	66.2	10	Parkinson	22	65.7	10	Parkinson	0.920358	0.317072
140	Sulzer et al.,2013	1	1	4	0	1	1	1	1	1	1	2	1	1	1	2	15	25-34	0	H	17(inverted feedback)	25-34	0	H	0.11025	0.354514
142	Bressler et al.,2023	3	3	0	0	1	1	1	0	1	1
145	Zhang et al.,2020	2.1, 2.2	2.1, 2.2	0	0	0	1	1	0	1	1
149	Tsuchiyagaito et al.,2021	1, 2.1	1, 2.1	1, 2.1	1, 2.1	1	1	1	1	1	1	1	2	1	2	1	14	23.43	10	H	14	22.14	11	H	0.81	0.393
151	Young et al.,2017	1	1	0	0	1	1	1	0	1	1	3	1	1	1	1	18	31	13	depression	15	31	13	depression	1.44	0.392
154	Horovitz et al.,2010	0	0	2.1	2.1	0	1	0	1	1	1
155	Rance et al.,2014	2.1	2.1	2.1	2.1	0	1	1	1	1	1
156	Hampson et al.,2012	0	0	2.1	2.1	0	1	0	1	1	1
159	Haller et al.,2010	0	0	2.1	2.1	0	1	0	1	1	1
160	Tsuchiyagaito et al.,2023	1, 2.1, 2.3	1, 2.1, 2.3	1, 2.1, 2.2	1, 2.1, 2.2	1	1	1	1	1	1	1	2	1	2	1	20	33.6	14	MDD	19	33.42	14	MDD	0.297091	0.322123
161	Garrison et al.,2013	0	0	2.2	2.2	0	1	0	1	1	1
162	Mikhail et al.,2023	0	0	2.1	2.1	0	1	0	1	1	1
163	Alegria et al.,2017	0	0	2.1	2.1	0	1	0	1	1	1
165	Bauer et al.,2020	2.3	2.3	0	0	0	1	1	0	1	1
166	Orlov et al.,2018	0	0	2.1	2.1	0	1	0	1	1	1
167	Li et al.,2022	2.1	2.1	0	0	0	1	1	0	1	1
168	Young et al.,2014	1	1	0	0	1	1	1	0	1	1	3	1	1	1	1,2	14	38	11	MDD	7	36	7	MDD	1.20357	0.498774
169	Kohl et al.,2019	0	0	2.1, 4	2.1	0	1	0	1	1	1	1	1	2	1	2	15	29.25	12	overweight or obese	18	32.58	14	overweight or obese	0.126232	0.349948	0.0625
170	Gerin et al.,2016	2.1	2.1	2.1	2.1	0	1	1	1	1	1
173	Zhao et al.,2019	2.1	2.1	2.1	2.1	0	1	1	1	1	1
182	Zhang et al.,2023	2.3	2.3	0	0	0	1	1	0	1	1
184	Caria et al.,2007	0	0	2.4	2.4	0	1	0	1	1	1	1	1	1	1	2	9	25.13	5	H	3	25.13	2	H	0.346283	0.670403
185	Klöbl et al.,2020	2.3	2.3	0	0	0	1	1	0	1	1
186	Yuan et al.,2014	1, 2.1	1, 2.1	0	0	1	1	1	0	1	1
191	Sanders et al.,2022	2.1	2.1	0	0	0	1	1	0	1	1
193	Berman et al.,2012	2.2	2.2	2.2	2.2	0	1	1	1	1	1
195	Zotev et al.,2011	1	1	0	0	1	1	1	0	1	1	3	1	2	1	1	14	27.5	0	H	14	28.4	0	H	1.0205	0.401813
196	Buyukturkoglu et al.,2015	0	0	2.1	2.1	1	1	0	1	1	1
198	Robineau et al.,2014	3	3	4	0	1	1	1	1	1	1
201	Rota et al.,2009	0	0	2.1	2.1	0	1	0	1	1	1
202	Krause et al.,2021	1, 2.1	1, 2.1	0	0	1	1	1	0	1	1
203	Lawrence et al.,2014	0	0	2.4	2.4	0	1	0	1	1	1	2	1	1	1	2	16	26.8	8	H	8	27.6	4	H	0.661915	0.443427
204	Kirschner et al.,2018	2.3, 3	2.3, 3	0	0	1	1	1	0	1	1
205	Pereira et al.,2019	0	0	2.1	2.1	0	1	0	1	1	1
206	Kirlic et al.,2022	1, 2.1, 2.3	1, 2.1, 2.3	1, 2.1	1, 2.1	1	1	1	1	1	1
207	Mayeli et al.,2020	1, 2.3	1, 2.3	0	0	1	1	1	0	1	1	1	1	2	1	1	18	29	9	H	9	29	5	H	0.636058	0.417323
210	MacDuffie et al.,2018	0	0	2.1, 4	2.1	0	1	0	1	1	1
213	Papoutsi et al.,2018	1	1	0	0	1	1	1	0	1	1
218	Mehler et al.,2018	1	1	0	0	1	1	1	0	1	1
224	Auer et al.,2015	0	0	4	0	0	1	0	1	1	0
228	Saxena et al.,2023	0	0	2.4	2.4	0	1	0	1	1	1
226	Lisk et al.,2020	0	0	2.1	2.1	0	1	0	1	1	1
229	Margolles et al.,2023	0	0	4	0	0	1	0	1	1	0
231	Al-Wasity et al.,2021	2.1	2.1	2.1	2.1	0	1	1	1	1	1
232	Groene et al.,2015	0	0	4	0	0	1	0	1	1	0
234	Morgenroth et al.,2020	0	0	2.1	2.1	0	1	0	1	1	1
236	Robineau et al.,2019	0	0	2.1	2.1	0	1	0	1	1	1
241	Sitaram et al.,2014	0	0	2.1	2.1	0	1	0	1	1	1
243	Ekanayake et al.,2019	2.1	2.1	2.1	2.1	0	1	1	1	1	1
246	Spetter et al.,2017	2.1	2.1	2.1	2.1	0	1	1	1	1	1
250	Sorger et al.,2018	3	3	0	0	1	1	1	0	1	1
251	Zhang et al.2013	0	0	2.1, 4	2.1, 4	0	1	0	1	1	1	1	1	2	1	2	15	21.47	7	H	15	21.87	7	H	0.912191	0.383669
252	Misaki et al.,2018	1, 2.1, 2.3, 3	1, 2.1, 2.3, 3	0	0	1	1	1	0	1	1	2	2	1	2	1,2	16	30	0	PTSD	6	31	0	PTSD	0.0262982	0.47873
255	deCharms et al.,2004	0	0	2.1	2.1	0	1	0	1	1	1	1	1	2	1	1	6	19-36	NA	H	3	19-36	NA	H	1.49	0.33
256	deCharms et al.,2005	2.1	2.1	2.1	2.1	1	1	1	1	1	1
257	Frank et al.,2012	2.1	2.1	2.1	2.1	0	1	1	1	1	1
260	Veit et al.,2012	0	0	2.1	2.1	0	1	0	1	1	1
261	Zhao X et al.,2013	2.2	2.2	2.1	2.1	0	1	1	1	1	1	1	1	2	1	1,2	12	23	6	H	12	23	4	H	0.707649	0.420832
4	Paret et al.,2016	0	0	0	0	0	0	0	0	0	0
5	Gao et al.,2023	0	0	0	0	0	0	0	0	0	0
7	Quevedo et al.,2020	0	0	0	0	0	0	0	0	0	0
8	Zhao et al.,2023	0	0	0	0	0	0	0	0	0	0	2	1	2	1	1	14	40.2	11	PTSD	11	50.36	10	PTSD	0.58	0.410911
9	Wang et al.,2020	0	0	0	0	0	0	0	0	0	0
12	Takamura et al.,2020	0	0	0	0	0	0	0	0	0	0
14	Zahn et al.,2019	0	0	0	0	0	0	0	0	0	0	1	2	1	2	1	14	45.1	10	MDD	14	45.3	11	MDD	0.26965	0.379678
20	Debettencourt et al.,2015	0	0	0	0	0	0	0	0	0	0
21	Mennen et al.,2021	0	0	0	0	0	0	0	0	0	0
22	Cordes et al.,2015	0	0	0	0	0	0	0	0	0	0
23	Hohenfeld et al.,2017	0	0	0	0	0	0	0	0	0	0	1	1	2	1	2	16	63.5	7	H	4	64.75	1	H	1.53276	0.60929
26	Emmert et al.,2014	0	0	0	0	0	0	0	0	0	0
31	Sousa et al.,2016	0	0	0	0	0	0	0	0	0	0
32	Greer et al.,2014	0	0	0	0	0	0	0	0	0	0
36	Ramot et al.,2016	0	0	0	0	0	0	0	0	0	0
37	Harmelech et al.,2013	0	0	0	0	0	0	0	0	0	0
38	Cortese et al.,2017	0	0	0	0	0	0	0	0	0	0
40	Shibata et al.,2016	0	0	0	0	0	0	0	0	0	0
41	Harmelech et al.,2015	0	0	0	0	0	0	0	0	0	0	1	1	2	1	1	8	28.3	4	H	6	28.3	4	H	0.943453	0.527082
42	Nicholson et al.,2022	0	0	0	0	0	0	0	0	0	0
43	Oblak et al.,2021	0	0	0	0	0	0	0	0	0	0
45	Direito et al.,2021	0	0	0	0	0	0	0	0	0	0
48	Paret et al.,2014	0	0	0	0	0	0	0	0	0	0	2	1	1	1	1	16	24.19	16	H	16	24.94	16	H	-0.120434	0.353874
51	Kober et al.,2019	0	0	0	0	0	0	0	0	0	0
52	Yang et al.,2021	0	0	0	0	0	0	0	0	0	0
56	Sherwood et al.,2016	0	0	0	0	0	0	0	0	0	0
58	Marins et al.,2015	0	0	0	0	0	0	0	0	0	0
59	Liu et al.,2020	0	0	0	0	0	0	0	0	0	0	2	1	2	1	1	15	23.47	8	H	15	23.27	8	H	0.830181	0.380552
60	Bottinger et al.,2023	0	0	0	0	0	0	0	0	0	0
61	Koizumi et al.,2017	0	0	0	0	0	0	0	0	0	0
63	Sarkheil et al.,2015	0	0	0	0	0	0	0	0	0	0	1	1	2	1	1	8	22-27	6	H	6	20-27	2	H	1.46124	0.606568
65	Sampaio-Baptista et al.,2021	0	0	0	0	0	0	0	0	0	0	1	1	2	1	1	10	NA	8	H	10	NA	6	H	1.27935	0.490834
68	Zilverstand et al.,2017	0	0	0	0	0	0	0	0	0	0	1	1	2	1	1	7	34	4	ADHD	6	39.8	3	ADHD	-0.134	0.557
69	Keller et al.,2021	0	0	0	0	0	0	0	0	0	0
70	Zhang et al.,2013	0	0	0	0	0	0	0	0	0	0	1	1	2	1	1	12	21	8	H	12	21.6	8	H	0.89	0.412
71	Karch et al.,2022	0	0	0	0	0	0	0	0	0	0
75	Yoo et al.,2007	0	0	0	0	0	0	0	0	0	0	1	1	2	1	2	12	24.2	NA	H	12	24.8	NA	H	0.281154	0.41026
76	Yoo et al.,2002	0	0	0	0	0	0	0	0	0	0
77	Megumi et al.,2015	0	0	0	0	0	0	0	0	0	0	1	2	1	2	2	12	19-43	4	H	12	19-43	4	H	0.839997	0.425872
78	Mehler et al.,2020	0	0	0	0	0	0	0	0	0	0
86	Bagarinao et al.,2018	0	0	0	0	0	0	0	0	0	0
87	Blefari et al.,2015	0	0	0	0	0	0	0	0	0	0
89	Liew et al.,2016	0	0	0	0	0	0	0	0	0	0
90	Bagarinao et al.,2020	0	0	0	0	0	0	0	0	0	0
93	Yoo et al.,2006	0	0	0	0	0	0	0	0	0	0	1	1	2	1	2	11	23.4	4	H	11	23.4	4	H	0.873016	0.446251
94	Neyedli et al.,2018	0	0	0	0	0	0	0	0	0	0	1	1	2	1	2	12	23	9	H	13	29	10	H	0.555526	0.407957
95	Maywald et al.,2022	0	0	0	0	0	0	0	0	0	0
96	Hartwell et al.,2016	0	0	0	0	0	0	0	0	0	0	1	1	2	1	2	21	34.1	8	nicotine-dependent	23	36.2	8	nicotine-dependent	0.487856	0.306271
97	Collin et al.,2022	0	0	0	0	0	0	0	0	0	0
99	Johnson et al.,2012	0	0	0	0	0	0	0	0	0	0	1	1	2	1	1	8	31.6	6	H	paired				1.4567	0.441195
100	Hellrung et al.,2018	0	0	0	0	0	0	0	0	0	0	2	1	1	1	1	18	27.8	0	H	8	26.9	0	H	0.904387	0.44304
105	Amano et al.,2016	0	0	0	0	0	0	0	0	0	0
106	Zhang et al.,2023	0	0	0	0	0	0	0	0	0	0	1	1	2	1	2	29	22.172	7	H	28	21.107	13	H	0.40633	0.267666
107	Young et al.,2020	0	0	0	0	0	0	0	0	0	0
108	Robineau et al.,2017	0	0	0	0	0	0	0	0	0	0
110	Liu et al.,2018	0	0	0	0	0	0	0	0	0	0
114	Garrison et al.,2021	0	0	0	0	0	0	0	0	0	0	1	1	1	1	2	21	21.9	13	H	18	21.9	11	H	0.302924	0.323034
116	Karch et al.,2015	0	0	0	0	0	0	0	0	0	0
126	Nicholson et al.,2017	0	0	0	0	0	0	0	0	0	0
128	Yoo et al.,2008	0	0	0	0	0	0	0	0	0	0	1	1	2	1	2	11	24.2	NA	H	11	24.9	NA	H	0.405358	0.430758
129	Rance et al.,2023	0	0	0	0	0	0	0	0	0	0	1	1	2	1	1	17	30.6	10	OCD	18	36.5	9	OCD	-0.433684	0.342149
130	Debettencourt et al.,2019	0	0	0	0	0	0	0	0	0	0
131	Lee et al.,2019	0	0	0	0	0	0	0	0	0	0
133	Rance et al.,2014	0	0	0	0	0	0	0	0	0	0
135	Ihssen et al.,2017	0	0	0	0	0	0	0	0	0	0
138	Pereira et al.,2023	0	0	0	0	0	0	0	0	0	0	1	1	2	1	2	17	27.8	7	H	10	26.2	5	H	1.09464	0.425456
141	Johnston et al.,2010	0	0	0	0	0	0	0	0	0	0
144	Scheinost et al.,2013	0	0	0	0	0	0	0	0	0	0	1	1	2	1	2	10	NA	4	anxiety	10	NA	4	anxiety	0.53	0.455
146	Shibata et al.,2011	0	0	0	0	0	0	0	0	0	0
147	Weaver et al.,2020	0	0	0	0	0	0	0	0	0	0
152	Sukhodolsky et al.,2020	0	0	0	0	0	0	0	0	0	0	1	1	2	1	2	11	15.82	2	Tourette Syndrome	10	16.3	2	Tourette Syndrome	0.918954	0.459364
153	Van den Boom et al.,2018	0	0	0	0	0	0	0	0	0	0
157	Sokunbi et al.,2014	0	0	0	0	0	0	0	0	0	0
158	Okano et al.,2020	0	0	0	0	0	0	0	0	0	0
164	Karch et al.,2019	0	0	0	0	0	0	0	0	0	0
172	Krause et al.,2017	0	0	0	0	0	0	0	0	0	0
175	Kirsch et al.,2016	0	0	0	0	0	0	0	0	0	0	2	1	2	1	2	13	24.23	5	heavy drinking	13	23.62	5	heavy drinking	1.13783	0.422781
176	Subramanian et al.,2011	0	0	0	0	0	0	0	0	0	0
177	Compere et al.,2023	0	0	0	0	0	0	0	0	0	0
178	Mennen et al.,2022	0	0	0	0	0	0	0	0	0	0
179	Bruehl et al.,2014	0	0	0	0	0	0	0	0	0	0
180	Linden et al.,2012	0	0	0	0	0	0	0	0	0	0
181	Van De Ville et al.,2012	0	0	0	0	0	0	0	0	0	0
187	Zweerings et al.,2020	0	0	0	0	0	0	0	0	0	0
188	Fede et al.,2023	0	0	0	0	0	0	0	0	0	0
189	Jaeckle et al.,2023	0	0	0	0	1	0	0	0	0	0
190	Sherwood et al.,2019	0	0	0	0	0	0	0	0	0	0	1	1	2	1	2	18	23.2	7	H	9	24.4	5	H	0.214926	0.409295
192	Pereira et al.,2019	0	0	0	0	0	0	0	0	0	0
194	Li et al.,2016	0	0	0	0	0	0	0	0	0	0
197	Guan et al.,2015	0	0	0	0	0	0	0	0	0	0	1	1	2	1	1	8	58.5	3	postherpetic neuralgia	6	61.33	3	postherpetic neuralgia	1.83081	0.641386
199	Sreedharan et al.,2020	0	0	0	0	0	0	0	0	0	0	1	2	2	1	2	4	31.75	0	expressive aphasia	4	56	1	expressive aphasia	-0.0218448	0.707128
208	Haugg et al.,2023	0	0	0	0	0	0	0	0	0	0
209	Ciarlo et al.,2022	0	0	0	0	0	0	0	0	0	0
212	Mathiak et al.,2015	0	0	0	0	0	0	0	0	0	0
214	Marins et al.,2019	0	0	0	0	0	0	0	0	0	0
216	Canterberry et al.,2013	0	0	0	0	0	0	0	0	0	0
217	Direito et al.,2019	0	0	0	0	0	0	0	0	0	0	1	1	2	1	1	10	25.7	1	H	10	26.6	2	H	0.275	0.469
219	Dyck et al.,2016	0	0	0	0	0	0	0	0	0	0
220	Chung et al.,2023	0	0	0	0	0	0	0	0	0	0	2	1	2	1	1	22	26.2	5	H	22	27.2	5	H	0.174877	0.302087
221	Rance et al.,2018	0	0	0	0	0	0	0	0	0	0
222	Kaas et al.,2019	0	0	0	0	0	0	0	0	0	0
223	Russo et al.,2021	0	0	0	0	0	0	0	0	0	0
225	Herwig et al.,2019	0	0	0	0	0	0	0	0	0	0	2	1	2	1	1	15	26.67	7	H	11	27.6	6	H	1.12	0.4265
227	Direito et al.,2021	0	0	0	0	0	0	0	0	0	0
230	Johnston et al.,2011	0	0	0	0	0	0	0	0	0	0
233	Rana et al.,2020	0	0	0	0	0	0	0	0	0	0
235	Madkhali et al.,2022	0	0	0	0	0	0	0	0	0	0
237	Kadosh et al.,2016	0	0	0	0	0	0	0	0	0	0
238	Andersson et al.,2019	0	0	0	0	0	0	0	0	0	0	1	1	2	1	2	14	23.6	7	H	7	24.7	4	H	0.725071	0.476238
239	Banca et al.,2015	0	0	0	0	0	0	0	0	0	0
240	Wang et al.,2021	0	0	0	0	0	0	0	0	0	0
242	Sherwood et al.,2018	0	0	0	0	0	0	0	0	0	0	1	1	2	1	1	18	23.2	7	H	9	24.4	4	H	0.874468	0.425238
244	Travassos et al.,2020	0	0	0	0	0	0	0	0	0	0
245	Li et al.,2013	0	0	0	0	0	0	0	0	0	0
247	Yao et al.,2016	0	0	0	0	0	0	0	0	0	0	1	1	2	1	1	18	22.2	9	H	14	21.7	6	H	0.76	0.37
248	Moll et al.,2014	0	0	0	0	0	0	0	0	0	0
249	Vargas et al.,2021	0	0	0	0	0	0	0	0	0	0
253	Bray S et al.,2007	0	0	0	0	0	0	0	0	0	0	1	1	2	1	2	7	24.9	NA	H	9	23.3	5		1.12932	0.542055
254	Caria et al.,2010	0	0	0	0	0	0	0	0	0	0	1	1	2	1	1	9	28	5	H	9	27.78	5	H	1.89033	0.566994
258	McCaig et al.,2011	0	0	0	0	0	0	0	0	0	0	1	1	1	1	1	12	24.3	NA	H	12	22.8	NA	H	1.303	0.449486

## Sheet: notes
Column titles (abbreviations):	interpretation:		correction methods:
ID	Study ID		DNR = 0
study	author and year		Physiological signal-based methods = 1
offline_respi	offline correction methods for respiratoy artefacts		Imaging signal-based methods = 2
offline_cardi	offline correction methods for cardiac artefacts		2.1 Regression/Subtraction
online_respi	online correction methods for respiratoy artefacts		2.2 GSR
online_cardi	online correction methods for cardiac artefacts		2.3 ICA/PCA
record physio	record physiological data=1, otherwise=0		2.4 Whole-brain
overall_correct1_notcorrect0	corrected for physiological artefacts=1, otherwise=0		(post-hoc) physiological signal comparison = 3
offline_correct1_notcorrect0	offline corrected for physiological artefacts=1, otherwise=0		instruction = 4
online_correct1_notcorrect0	online corrected for physiological artefacts=1, otherwise=0
respi_correct1_notcorrect0	corrected for respiratory artefacts=1, otherwise=0
cardi_correct1_notcorrect0	corrected for cardiac artefacts=1, otherwise=0
target region	cortical=1, subcortical=2, both=3
signal type	ROI-based=1, connectivity-based=2, MVPA-based=3
signal source	anatomical=1, functional defined=2, ICA=3, other=4
results type	BOLD=1, FC=2, other=3
results source	1 = from text, 2 = from figure
ExprimentGroup_N	number of the experiment group
E_age	age of the experiment group
E_female	number of female in the experiment group
E_diagnosis	diagnosis of the experiment group
ControlGroup_N	number of the control group
C_age	age of the control group
C_female	number of female in the control group
C_diagnosis	diagnosis of the control group
EC_d	the effect size (cohen's d) of group comparison at the last NF run
EC_se	the standard error of the d
